# Supplementary material for: Predictors of missed HIV screening opportunities among newly diagnosed individuals at an urban medical center in New York City, 2018–2022
Source: PLoS One. 2023 Sep 7;18(9):e0290414. doi: 10.1371/journal.pone.0290414 (PMC10484428; doi:10.1371/journal.pone.0290414)
Supplement: S1 Table — (XLSX) [file pone.0290414.s001.xlsx]

## Sheet: Sheet1
	S1 Table: Characteristics of newly diagnosed HIV patients with and without missed opportunities for testing in the previous year stratified by the COVID-19 pandemic timeline
Variable	Pre-COVID-19			COVID-19 era
	None, N = 100 1	One or more, N = 53 1	p 2	None, N = 69 1	One or more, N = 38 1	p 2
Age group (y)			0.003			0.2
25 and younger	16 (16%)	9 (17%)		18 (26%)	6 (16%)
25-49	76 (76%)	29 (55%)		41 (59%)	22 (58%)
50 and older	8 (8.0%)	15 (28%)		10 (14%)	10 (26%)
Sex at birth			0.2			0.06
Male	81 (81%)	38 (72%)		62 (90%)	29 (76%)
Female	19 (19%)	15 (28%)		7 (10%)	9 (24%)
Gender			0.4			0.053
Cisman	74 (74%)	37 (70%)		56 (81%)	29 (76%)
Ciswoman	18 (18%)	15 (28%)		6 (8.7%)	9 (24%)
Transwoman	4 (4.0%)	1 (1.9%)		5 (7.2%)	0 (0%)
Gender non-conforming	3 (3.0%)	0 (0%)		1 (1.4%)	0 (0%)
Transman	1 (1.0%)	0 (0%)		1 (1.4%)	0 (0%)
Race/ethnicity			0.8			0.8
Hispanic	45 (45%)	29 (55%)		35 (51%)	18 (47%)
Non-Hispanic Black	47 (47%)	21 (40%)		27 (39%)	14 (37%)
Non-Hispanic White	6 (6.0%)	2 (3.8%)		6 (8.7%)	5 (13%)
Other	2 (2.0%)	1 (1.9%)		1 (1.4%)	1 (2.6%)
Sexual behavior 3			0.023			0.005
GBMSM	61 (64%)	19 (40%)		48 (75%)	15 (42%)
MSW	16 (17%)	15 (32%)		10 (15%)	13 (36%)
WSM	18 (19%)	13 (28%)		6 (9.4%)	8 (22%)
Intravenous drug usage	5 (5.0%)	2 (3.8%)	>0.9	2 (2.9%)	1 (2.6%)	>0.9
Other risk factor	9 (9.0%)	4 (7.5%)	>0.9	8 (12%)	5 (13%)	>0.9
Unknown risk factor	3 (3.0%)	4 (7.5%)	0.2	0 (0%)	2 (5.3%)	0.12
CD4<200 cells/ul	22 (24%)	9 (20%)	0.6	16 (27%)	8 (24%)	0.7
1 n (vertical %); 2/29/2020 used as breakpoint for pre- and COVID19 eras. 2 Pearson's Chi-squared test; Fisher's exact test. 3 GBMSM: gay and bisexual men who have sex with men, MSW: men who have sex with women, WSM: women who have sex with men.
