# Supplementary material for: Predictors of missed HIV screening opportunities among newly diagnosed individuals at an urban medical center in New York City, 2018–2022
Source: PLoS One. 2023 Sep 7;18(9):e0290414. doi: 10.1371/journal.pone.0290414 (PMC10484428; doi:10.1371/journal.pone.0290414)
Supplement: S1 Dataset — (XLSX) [file pone.0290414.s002.xlsx]

## Sheet: Demographic and clinical data
Study ID #	Age_group	Gender	Sex_at_birth	Race_ethnicity	Sexual_activity	Sexual_activity_final	Risk_factor_MSM	Risk_factor_IVDU	Risk_factor_CSW	Risk_factor_PLWH	Risk_factor_unknown	Risk_factor_Heterosexual	Risk_factor_Congenital	Risk_factor_Sexualassault	Risk_factor_Other	COVIDtimeline	MO_category	Number_of_missed_opportunities_prior_12_mo	Number_of_MO_in_ED	Number_of_MO_in_outpatient	Number_of_MO_in_inpatient	hiv_last_test_date	prevention_program	mop_cd4_at_diagnosis	CD4under200	days from positive HIV test to initial cd4 result
1	50 and older	Cisman	Male	Non-Hispanic Black	MSW	MSW	0	0	0	0	0	1	0	0	0	COVID19 era	One or more	4	4	0	0	#N/A	#N/A	#N/A	#N/A
10	25-49	Ciswoman	Female	Non-Hispanic White	WSM	WSM	0	0	0	0	0	1	0	1	0	COVID19 era	One or more	10	0	1	0	#N/A	#N/A	594	0	41
100	25-49	Cisman	Male	Non-Hispanic Black	MSW	MSW	0	0	0	0	0	1	0	0	0	COVID19 era	One or more	1	1	0	0	#N/A	#N/A	394	0	1
101	25 and younger	Cisman	Male	Non-Hispanic Black	MSM	GBMSM	1	0	0	0	0	0	0	0	0	Pre-COVID19	One or more	1	0	1	0	#N/A	#N/A	397	0	49
102	25 and younger	Cisman	Male	Non-Hispanic Black	MSM	GBMSM	1	0	0	0	0	0	0	0	0	COVID19 era	One or more	5	1	4	0	#N/A	#N/A	218	0	2
103	25-49	Cisman	Male	Hispanic	MSM	GBMSM	1	0	0	0	0	0	0	0	0	COVID19 era	One or more	2	2	0	0	#N/A	#N/A	377	0	0
104	50 and older	Cisman	Male	Hispanic	MSW	MSW	0	0	0	0	0	1	0	0	0	Pre-COVID19	One or more	8	0	8	0	#N/A	#N/A	314	0	17
105	25-49	Cisman	Male	Non-Hispanic White	MSM	GBMSM	1	0	0	0	0	0	0	1	0	COVID19 era	One or more	3	2	1	0	#N/A	#N/A	215	0	0
106	25 and younger	Cisman	Male	Non-Hispanic Black	MSMW	GBMSM	1	0	0	0	0	1	0	0	0	Pre-COVID19	None	0	0	0	0	#N/A	#N/A	743	0	54
107	50 and older	Cisman	Male	Non-Hispanic Black	MSMW	GBMSM	1	0	0	0	0	1	0	0	0	COVID19 era	None	0	0	0	0	#N/A	#N/A	247	0	0
108	25-49	Cisman	Male	Non-Hispanic Black	MSM	GBMSM	1	0	0	0	0	0	0	0	1	COVID19 era	One or more	1	1	0	0	#N/A	#N/A	398	0	4
109	25-49	Ciswoman	Female	Non-Hispanic Black	WSM	WSM	0	0	0	0	0	1	0	0	0	Pre-COVID19	One or more	2	0	0	2	#N/A	#N/A	470	0	2
11	25 and younger	Cisman	Male	Hispanic	MSW	MSW	0	0	0	0	0	1	0	0	0	Pre-COVID19	One or more	2	2	0	0	#N/A	#N/A	614	0	41
110	25 and younger	Cisman	Male	Non-Hispanic Black	MSM	GBMSM	1	0	0	0	0	0	0	0	0	COVID19 era	None	0	0	0	0	#N/A	#N/A	142	1	0
111	25-49	Cisman	Male	Hispanic	MSM	GBMSM	1	0	0	0	0	0	0	0	0	COVID19 era	None	0	0	0	0	#N/A	#N/A	627	0	0
112	25-49	Ciswoman	Female	Non-Hispanic Black	WSM	WSM	0	0	0	0	0	1	0	0	0	Pre-COVID19	None	0	0	0	0	#N/A	#N/A	436	0	0
113	25 and younger	Cisman	Male	Hispanic	MSM	GBMSM	1	0	0	0	0	0	0	0	0	COVID19 era	None	0	0	0	0	#N/A	0	527	0	1
114	25-49	Cisman	Male	Non-Hispanic Black	#N/A	#N/A	0	1	0	0	0	0	0	0	0	Pre-COVID19	None	0	0	0	0	#N/A	#N/A	#N/A	#N/A
115	25 and younger	Cisman	Male	Non-Hispanic Black	MSM	GBMSM	1	0	0	0	0	0	0	0	0	Pre-COVID19	None	0	0	0	0	#N/A	#N/A	229	0	0
116	50 and older	Ciswoman	Female	Non-Hispanic Black	WSM	WSM	0	0	0	0	0	1	0	0	0	COVID19 era	One or more	1	1	0	0	#N/A	0	475	0	0
117	50 and older	Cisman	Male	Non-Hispanic White	MSM	GBMSM	1	0	0	0	0	0	0	0	0	Pre-COVID19	None	0	0	0	0	#N/A	#N/A	393	0	0
118	25-49	Ciswoman	Female	Hispanic	WSM	WSM	0	1	0	0	0	1	0	0	0	Pre-COVID19	None	0	0	0	0	#N/A	#N/A	252	0	0
119	25-49	Cisman	Male	Hispanic	MSMW	GBMSM	1	0	0	0	0	1	0	0	0	COVID19 era	None	0	0	0	0	#N/A	#N/A	286	0	0
12	50 and older	Cisman	Male	Hispanic	MSW	MSW	0	0	0	1	0	1	0	0	0	COVID19 era	None	0	0	0	0	#N/A	#N/A	418	0	0
120	25-49	Cisman	Male	Hispanic	MSW	MSW	0	0	0	0	0	1	0	0	0	Pre-COVID19	One or more	2	2	0	0	#N/A	#N/A	300	0	2
121	50 and older	Ciswoman	Female	Non-Hispanic Black	WSM	WSM	0	0	0	0	0	1	0	0	0	Pre-COVID19	None	0	0	0	0	#N/A	#N/A	#N/A	#N/A
122	25-49	Cisman	Male	Non-Hispanic Black	MSM	GBMSM	1	0	0	0	0	0	0	0	0	Pre-COVID19	One or more	1	1	0	0	#N/A	#N/A	316	0	6
123	25-49	Cisman	Male	Non-Hispanic Black	MSM	GBMSM	1	0	0	0	0	0	0	0	0	COVID19 era	None	0	0	0	0	#N/A	#N/A	480	0	5
124	25-49	Cisman	Male	Non-Hispanic Black	MSM	GBMSM	1	0	0	0	0	0	0	0	0	Pre-COVID19	One or more	3	3	0	0	#N/A	#N/A	692	0	0
125	25-49	Cisman	Male	Non-Hispanic Black	#N/A	#N/A	0	0	0	0	0	0	0	1	0	COVID19 era	None	0	0	0	0	#N/A	#N/A	#N/A	#N/A
126	50 and older	Ciswoman	Female	Hispanic	WSM	WSM	0	0	0	0	0	1	0	0	0	Pre-COVID19	None	0	0	0	0	#N/A	#N/A	462	0	0
127	25-49	Transwoman	Male	Non-Hispanic Black	MSM	GBMSM	1	0	0	0	0	0	0	1	0	COVID19 era	None	0	0	0	0	#N/A	#N/A	569	0	7
128	25 and younger	Gender non-conforming	Male	Non-Hispanic Black	MSM	GBMSM	1	0	0	0	0	0	0	0	0	Pre-COVID19	None	0	0	0	0	#N/A	#N/A	464	0	7
129	25 and younger	Transwoman	Male	Non-Hispanic Black	MSM	GBMSM	1	0	0	0	0	0	0	0	0	COVID19 era	None	0	0	0	0	#N/A	#N/A	721	0	2
13	25 and younger	Cisman	Male	Hispanic	MSM	GBMSM	1	0	0	0	0	0	0	0	0	Pre-COVID19	One or more	1	0	1	0	#N/A	#N/A	419	0	0
130	25-49	Cisman	Male	Hispanic	MSW	MSW	0	0	0	0	0	1	0	0	0	Pre-COVID19	One or more	2	2	0	0	#N/A	#N/A	22	1	137
131	25-49	Transwoman	Male	Non-Hispanic Black	MSM	GBMSM	1	1	0	0	0	0	0	0	0	Pre-COVID19	None	0	0	0	0	#N/A	#N/A	121	1	0
132	25-49	Cisman	Male	Hispanic	MSW	MSW	0	0	0	0	0	1	0	0	0	Pre-COVID19	None	0	0	0	0	#N/A	#N/A	534	0	0
133	25 and younger	Cisman	Male	Non-Hispanic Black	#N/A	#N/A	0	0	0	0	0	0	1	0	0	Pre-COVID19	None	0	0	0	0	#N/A	#N/A	143	1	0
134	50 and older	Ciswoman	Female	Hispanic	WSM	WSM	0	0	0	0	0	1	0	0	0	COVID19 era	One or more	2	1	1	0	#N/A	#N/A	226	0	6
135	25-49	Cisman	Male	Non-Hispanic Black	MSW	MSW	0	0	0	0	0	1	0	0	0	Pre-COVID19	None	0	0	0	0	#N/A	#N/A	181	1	0
136	25-49	Ciswoman	Female	Non-Hispanic Black	WSM	WSM	0	0	0	0	0	1	0	0	0	Pre-COVID19	None	0	0	0	0	#N/A	#N/A	287	0	0
137	50 and older	Ciswoman	Female	Non-Hispanic Black	WSM	WSM	0	0	0	0	0	1	0	0	0	Pre-COVID19	None	0	0	0	0	#N/A	#N/A	2	1	45
138	25-49	Cisman	Male	Non-Hispanic Black	MSM	GBMSM	1	0	0	0	0	0	0	0	0	COVID19 era	None	0	0	0	0	#N/A	#N/A	632	0	2
139	25-49	Cisman	Male	Non-Hispanic Black	MSM	GBMSM	1	0	0	0	0	0	0	0	0	Pre-COVID19	One or more	1	0	1	0	#N/A	#N/A	#N/A	#N/A
14	25-49	Cisman	Male	Non-Hispanic Black	MSW	MSW	0	0	0	0	0	1	0	0	0	Pre-COVID19	None	0	0	0	0	#N/A	#N/A	500	0	35
140	50 and older	Ciswoman	Female	Non-Hispanic Black	WSM	WSM	0	0	0	0	0	1	0	0	0	Pre-COVID19	One or more	1	1	0	0	#N/A	#N/A	#N/A	#N/A
141	25-49	Cisman	Male	Non-Hispanic Black	MSM	GBMSM	1	0	0	0	0	0	0	0	0	Pre-COVID19	None	0	0	0	0	#N/A	#N/A	1035	0	3
142	25-49	Cisman	Male	Non-Hispanic Black	MSM	GBMSM	1	0	0	0	0	0	0	0	0	Pre-COVID19	One or more	1	0	1	0	#N/A	#N/A	395	0	13
143	50 and older	Cisman	Male	Non-Hispanic White	MSM	GBMSM	1	0	0	1	0	0	0	0	0	Pre-COVID19	None	0	0	0	0	#N/A	#N/A	381	0	3
144	25 and younger	Ciswoman	Female	Hispanic	#N/A	#N/A	0	0	0	0	1	0	0	0	0	Pre-COVID19	One or more	3	0	3	0	#N/A	#N/A	368	0	0
145	25-49	Cisman	Male	Hispanic	MSM	GBMSM	1	0	0	0	0	0	0	0	0	Pre-COVID19	None	0	0	0	0	#N/A	#N/A	365	0	1
146	25-49	Cisman	Male	Hispanic	MSM	GBMSM	1	0	0	0	0	0	0	0	0	Pre-COVID19	None	0	0	0	0	#N/A	#N/A	392	0	1
147	25-49	Ciswoman	Female	Hispanic	WSM	WSM	0	0	0	0	0	1	0	0	0	Pre-COVID19	One or more	1	0	1	0	#N/A	#N/A	464	0	7
148	25-49	Cisman	Male	Non-Hispanic Black	MSM	GBMSM	1	0	0	0	0	0	0	0	0	Pre-COVID19	None	0	0	0	0	#N/A	#N/A	1210	0	0
149	25 and younger	Ciswoman	Female	Non-Hispanic Black	WSM	WSM	0	0	0	0	0	1	0	1	0	Pre-COVID19	None	0	0	0	0	#N/A	#N/A	5	1	2
15	25-49	Cisman	Male	Hispanic	MSM	GBMSM	1	0	0	0	0	0	0	0	0	COVID19 era	One or more	1	1	0	0	#N/A	#N/A	351	0	2
150	50 and older	Cisman	Male	Hispanic	MSW	MSW	0	0	0	0	0	1	0	0	0	Pre-COVID19	None	0	0	0	0	#N/A	#N/A	104	1	1
151	25-49	Cisman	Male	Non-Hispanic Black	MSM	GBMSM	1	1	0	0	0	0	0	0	0	Pre-COVID19	None	0	0	0	0	#N/A	#N/A	238	0	0
152	25-49	Cisman	Male	Hispanic	MSMW	GBMSM	1	0	0	0	0	1	0	0	0	Pre-COVID19	None	0	0	0	0	#N/A	#N/A	700	0	0
153	50 and older	Cisman	Male	Non-Hispanic Black	MSW	MSW	0	0	0	0	0	1	0	0	0	Pre-COVID19	One or more	3	0	1	2	#N/A	#N/A	170	1	3
154	25-49	Cisman	Male	Hispanic	MSW	MSW	0	0	0	0	0	1	0	0	0	Pre-COVID19	None	0	0	0	0	#N/A	#N/A	538	0	0
155	25-49	Cisman	Male	Non-Hispanic Black	MSW	MSW	0	0	0	0	0	1	0	0	0	Pre-COVID19	None	0	0	0	0	#N/A	#N/A	784	0	0
156	25-49	Cisman	Male	Asian	MSM	GBMSM	1	0	0	0	0	0	0	0	0	Pre-COVID19	None	0	0	0	0	#N/A	#N/A	34	1	1
157	25 and younger	Gender non-conforming	Male	Hispanic	MSM	GBMSM	1	0	0	0	0	0	0	0	0	Pre-COVID19	None	0	0	0	0	#N/A	#N/A	611	0	1
158	25 and younger	Cisman	Male	Hispanic	MSM	GBMSM	1	0	0	0	0	0	0	0	0	COVID19 era	None	0	0	0	0	#N/A	#N/A	506	0	0
159	25-49	Ciswoman	Female	Hispanic	WSM	WSM	0	0	0	0	0	1	0	0	0	Pre-COVID19	None	0	0	0	0	#N/A	#N/A	361	0	0
16	25 and younger	Cisman	Male	Non-Hispanic Black	MSW	MSW	0	0	0	0	0	1	0	0	0	COVID19 era	One or more	3	0	3	0	#N/A	#N/A	980	0	0
160	25-49	Ciswoman	Female	Hispanic	WSM	WSM	0	0	0	0	0	1	0	0	0	Pre-COVID19	None	0	0	0	0	#N/A	#N/A	503	0	37
161	25-49	Cisman	Male	Hispanic	MSW	MSW	0	0	0	0	0	1	0	0	0	Pre-COVID19	None	0	0	0	0	#N/A	#N/A	154	1	0
162	25-49	Cisman	Male	Middle Eastern or North African	MSW	MSW	0	0	0	0	0	1	0	0	0	Pre-COVID19	One or more	4	2	2	0	#N/A	#N/A	597	0	5
163	25-49	Cisman	Male	Non-Hispanic Black	MSW	MSW	0	0	0	0	0	1	0	0	0	Pre-COVID19	None	0	0	0	0	#N/A	#N/A	13	1	83
164	25-49	Cisman	Male	Non-Hispanic Black	MSM	GBMSM	1	0	0	1	0	0	0	0	0	Pre-COVID19	None	0	0	0	0	#N/A	#N/A	1174	0	0
165	25 and younger	Transwoman	Male	Non-Hispanic Black	MSM	GBMSM	1	0	1	0	0	0	0	0	0	COVID19 era	None	0	0	0	0	#N/A	#N/A	#N/A	#N/A
166	25 and younger	Cisman	Male	Non-Hispanic Black	MSM	GBMSM	1	0	0	0	0	0	0	0	0	COVID19 era	One or more	4	0	4	0	#N/A	#N/A	431	0	1
167	25 and younger	Cisman	Male	Hispanic	MSM	GBMSM	1	0	0	0	0	0	0	0	0	Pre-COVID19	None	0	0	0	0	#N/A	#N/A	386	0	4
168	25-49	Cisman	Male	Hispanic	MSM	GBMSM	1	0	0	0	0	0	0	0	0	Pre-COVID19	None	0	0	0	0	#N/A	#N/A	231	0	0
169	25-49	Cisman	Male	Hispanic	MSM	GBMSM	1	0	0	0	0	0	0	0	0	Pre-COVID19	None	0	0	0	0	#N/A	#N/A	508	0	0
17	25-49	Cisman	Male	Hispanic	MSM	GBMSM	1	0	0	0	0	0	0	0	0	COVID19 era	None	0	0	0	0	#N/A	#N/A	433	0	29
170	25-49	Ciswoman	Female	Hispanic	WSM	WSM	0	0	0	0	0	1	0	0	0	Pre-COVID19	None	0	0	0	0	#N/A	#N/A	#N/A	#N/A
171	25-49	Ciswoman	Female	Hispanic	WSM	WSM	0	0	0	0	0	1	0	0	0	Pre-COVID19	None	0	0	0	0	#N/A	#N/A	99	1	0
172	25-49	Cisman	Male	Non-Hispanic Black	MSM	GBMSM	1	0	0	1	0	0	0	0	0	Pre-COVID19	One or more	3	3	0	0	#N/A	#N/A	555	0	0
173	25-49	Cisman	Male	Non-Hispanic Black	MSM	GBMSM	1	0	0	0	0	0	0	0	0	Pre-COVID19	None	0	0	0	0	#N/A	#N/A	745	0	39
174	25-49	Cisman	Male	Non-Hispanic Black	MSMW	GBMSM	1	0	0	0	0	1	0	0	0	Pre-COVID19	None	0	0	0	0	#N/A	#N/A	346	0	0
175	25-49	Cisman	Male	Non-Hispanic Black	MSM	GBMSM	1	0	0	0	0	0	0	0	0	COVID19 era	One or more	1	1	0	0	#N/A	#N/A	487	0	2
176	25 and younger	Ciswoman	Female	Hispanic	WSM	WSM	0	0	0	0	0	1	0	0	0	Pre-COVID19	None	0	0	0	0	#N/A	#N/A	282	0	0
177	25-49	Cisman	Male	Non-Hispanic White	MSM	GBMSM	1	0	0	0	0	0	0	0	0	Pre-COVID19	One or more	1	1	0	0	#N/A	#N/A	#N/A	#N/A
178	25-49	Cisman	Male	Non-Hispanic Black	MSM	GBMSM	1	0	0	0	0	0	0	0	0	Pre-COVID19	None	0	0	0	0	#N/A	#N/A	526	0	41
179	25-49	Cisman	Male	Non-Hispanic Black	MSW	MSW	0	0	0	0	0	1	0	0	0	Pre-COVID19	None	0	0	0	0	#N/A	#N/A	280	0	78
18	25-49	Cisman	Male	Hispanic	MSM	GBMSM	1	0	0	0	0	0	0	0	0	COVID19 era	One or more	1	1	0	0	#N/A	#N/A	#N/A	#N/A
180	25-49	Cisman	Male	Non-Hispanic Black	#N/A	#N/A	0	0	0	0	1	0	0	0	0	Pre-COVID19	One or more	1	1	0	0	#N/A	#N/A	#N/A	#N/A
181	25-49	Transwoman	Male	Hispanic	#N/A	#N/A	0	0	0	0	1	0	0	0	0	Pre-COVID19	One or more	2	2	0	0	#N/A	#N/A	#N/A	#N/A
182	25-49	Cisman	Male	Hispanic	MSM	GBMSM	1	0	0	0	0	0	0	0	0	Pre-COVID19	None	0	0	0	0	#N/A	#N/A	661	0	1
183	25-49	Ciswoman	Female	Non-Hispanic Black	WSM	WSM	0	0	0	0	0	1	0	0	0	Pre-COVID19	None	0	0	0	0	#N/A	#N/A	164	1	2
184	25-49	Cisman	Male	Hispanic	MSM	GBMSM	1	0	0	0	0	0	0	0	0	Pre-COVID19	None	0	0	0	0	#N/A	#N/A	5	1	0
185	25-49	Cisman	Male	Middle Eastern or North African	MSM	GBMSM	1	0	0	0	0	0	0	0	0	COVID19 era	One or more	2	2	0	0	#N/A	#N/A	384	0	2
186	25-49	Transwoman	Male	Non-Hispanic Black	MSM	GBMSM	1	0	0	0	0	0	0	0	0	Pre-COVID19	None	0	0	0	0	#N/A	#N/A	800	0	0
187	25-49	Ciswoman	Female	Hispanic	WSM	WSM	0	0	0	0	0	1	0	0	0	Pre-COVID19	None	0	0	0	0	#N/A	#N/A	134	1	6
188	25-49	Cisman	Male	Hispanic	MSW	MSW	0	0	0	0	0	1	0	0	0	Pre-COVID19	None	0	0	0	0	#N/A	#N/A	#N/A	#N/A
189	25-49	Cisman	Male	Non-Hispanic Black	MSM	GBMSM	1	0	0	0	0	0	0	0	0	Pre-COVID19	None	0	0	0	0	#N/A	#N/A	186	1	81
19	25-49	Cisman	Male	Non-Hispanic Black	MSM	GBMSM	1	0	0	0	0	0	0	0	0	COVID19 era	One or more	1	0	1	0	#N/A	#N/A	604	0	12
190	25-49	Cisman	Male	Hispanic	MSM	GBMSM	1	0	0	0	0	0	0	0	0	Pre-COVID19	None	0	0	0	0	#N/A	#N/A	655	0	3
191	25-49	Cisman	Male	Hispanic	MSM	GBMSM	1	0	0	0	0	0	0	0	0	Pre-COVID19	None	0	0	0	0	#N/A	#N/A	42	1	0
192	25-49	Cisman	Male	Non-Hispanic Black	#N/A	#N/A	0	0	0	0	1	0	0	0	0	Pre-COVID19	None	0	0	0	0	#N/A	#N/A	#N/A	#N/A
193	25-49	Transwoman	Male	Non-Hispanic Black	MSM	GBMSM	1	0	0	0	0	0	0	0	0	Pre-COVID19	None	0	0	0	0	#N/A	#N/A	241	0	0
194	25 and younger	Cisman	Male	Hispanic	MSM	GBMSM	1	0	0	0	0	0	0	0	0	Pre-COVID19	None	0	0	0	0	#N/A	#N/A	13	1	3
195	25-49	Transman	Female	Non-Hispanic Black	MSM	#N/A	1	0	0	0	0	0	0	0	0	Pre-COVID19	None	0	0	0	0	#N/A	#N/A	#N/A	#N/A
196	25 and younger	Cisman	Male	Hispanic	MSM	GBMSM	1	0	0	0	0	0	0	0	0	Pre-COVID19	None	0	0	0	0	#N/A	#N/A	298	0	0
197	25-49	Ciswoman	Female	Hispanic	WSM	WSM	0	0	0	0	0	1	0	0	0	COVID19 era	None	0	0	0	0	#N/A	#N/A	62	1	8
198	50 and older	Ciswoman	Female	Unknown	WSM	WSM	0	0	0	0	0	1	0	0	0	Pre-COVID19	None	0	0	0	0	#N/A	#N/A	390	0	4
199	25-49	Ciswoman	Female	Non-Hispanic Black	WSM	WSM	0	0	0	0	0	1	0	0	0	Pre-COVID19	None	0	0	0	0	#N/A	#N/A	466	0	1
2	50 and older	Cisman	Male	Non-Hispanic Black	#N/A	#N/A	0	0	0	0	1	0	0	0	0	Pre-COVID19	One or more	1	1	0	0	#N/A	#N/A	#N/A	#N/A
20	50 and older	Cisman	Male	Hispanic	MSW	MSW	0	0	0	0	0	1	0	0	0	COVID19 era	One or more	1	1	0	0	#N/A	#N/A	487	0	16
200	25-49	Cisman	Male	Hispanic	MSM	GBMSM	1	0	0	0	0	0	0	0	0	Pre-COVID19	None	0	0	0	0	#N/A	#N/A	339	0	0
201	25-49	Cisman	Male	Hispanic	MSM	GBMSM	1	0	0	0	0	0	0	0	0	Pre-COVID19	None	0	0	0	0	#N/A	#N/A	653	0	2
202	25-49	Cisman	Male	Non-Hispanic White	MSM	GBMSM	1	0	0	0	0	0	0	1	0	Pre-COVID19	None	0	0	0	0	#N/A	#N/A	355	0	1
203	25-49	Cisman	Male	Hispanic	#N/A	#N/A	0	0	0	0	1	0	0	0	0	Pre-COVID19	None	0	0	0	0	#N/A	#N/A	397	0	0
204	25-49	Cisman	Male	Hispanic	#N/A	#N/A	0	0	0	0	1	0	0	0	0	Pre-COVID19	None	0	0	0	0	#N/A	#N/A	#N/A	#N/A
205	25-49	Ciswoman	Female	Hispanic	WSM	WSM	0	0	0	0	0	1	0	0	0	Pre-COVID19	One or more	1	0	1	0	#N/A	#N/A	426	0	0
206	25-49	Ciswoman	Female	Hispanic	WSM	WSM	0	0	0	0	0	1	0	0	0	Pre-COVID19	One or more	2	2	0	0	#N/A	#N/A	15	1	0
207	25-49	Cisman	Male	Non-Hispanic Black	MSM	GBMSM	1	0	0	0	0	0	0	0	0	Pre-COVID19	None	0	0	0	0	#N/A	#N/A	303	0	1
208	25-49	Cisman	Male	Hispanic	MSW	MSW	0	0	0	0	0	1	0	0	0	Pre-COVID19	None	0	0	0	0	#N/A	#N/A	944	0	2
209	25-49	Gender non-conforming	Male	Hispanic	MSM	GBMSM	1	0	0	0	0	0	0	0	0	Pre-COVID19	None	0	0	0	0	#N/A	#N/A	563	0	0
21	25-49	Cisman	Male	Hispanic	MSM	GBMSM	1	0	0	0	0	0	0	0	0	COVID19 era	One or more	1	1	0	0	#N/A	#N/A	306	0	0
210	25-49	Cisman	Male	Non-Hispanic Black	MSM	GBMSM	1	0	0	0	0	0	0	0	0	Pre-COVID19	None	0	0	0	0	#N/A	#N/A	152	1	0
211	25-49	Cisman	Male	Hispanic	MSW	MSW	0	0	0	0	0	1	0	0	0	COVID19 era	One or more	1	1	0	0	#N/A	#N/A	542	0	1
212	25-49	Cisman	Male	Non-Hispanic Black	MSW	MSW	0	0	0	0	0	1	0	0	0	Pre-COVID19	None	0	0	0	0	#N/A	#N/A	#N/A	#N/A
213	25 and younger	Cisman	Male	Non-Hispanic White	MSM	GBMSM	1	0	0	0	0	0	0	0	0	Pre-COVID19	None	0	0	0	0	#N/A	#N/A	492	0	28
214	25-49	Cisman	Male	Non-Hispanic Black	MSM	GBMSM	1	0	0	0	0	0	0	0	0	Pre-COVID19	None	0	0	0	0	#N/A	#N/A	639	0	19
215	25-49	Ciswoman	Female	Hispanic	WSM	WSM	0	0	0	0	0	1	0	0	0	COVID19 era	One or more	6	0	6	0	#N/A	#N/A	413	0	3
216	25-49	Cisman	Male	Non-Hispanic Black	MSM	GBMSM	1	0	0	0	0	0	0	0	0	COVID19 era	None	0	0	0	0	#N/A	#N/A	250	0	0
217	25-49	Ciswoman	Female	Non-Hispanic Black	WSM	WSM	0	0	0	0	0	1	0	0	0	COVID19 era	None	0	0	0	0	#N/A	#N/A	50	1	15
218	50 and older	Cisman	Male	Non-Hispanic White	MSW	MSW	0	0	0	0	0	1	0	0	0	COVID19 era	None	0	0	0	0	#N/A	#N/A	118	1	3
219	25-49	Cisman	Male	Hispanic	MSMW	GBMSM	1	0	0	0	0	1	0	0	0	COVID19 era	None	0	0	0	0	#N/A	#N/A	#N/A	#N/A
22	25-49	Cisman	Male	Non-Hispanic Black	MSW	MSW	0	0	0	0	0	1	0	0	0	Pre-COVID19	One or more	1	1	0	0	#N/A	#N/A	#N/A	#N/A
220	50 and older	Cisman	Male	Hispanic	MSM	GBMSM	1	0	0	0	0	0	0	0	0	COVID19 era	None	0	0	0	0	#N/A	#N/A	70	1	0
221	50 and older	Cisman	Male	Hispanic	MSW	MSW	0	0	0	0	0	1	0	0	0	COVID19 era	None	0	0	0	0	#N/A	#N/A	192	1	3
222	25-49	Cisman	Male	Non-Hispanic Black	MSM	GBMSM	1	1	0	0	0	0	0	0	0	COVID19 era	None	0	0	0	0	#N/A	#N/A	742	0	6
223	50 and older	Cisman	Male	Non-Hispanic White	MSM	GBMSM	1	0	0	0	0	0	0	0	0	COVID19 era	None	0	0	0	0	#N/A	#N/A	524	0	3
224	25-49	Cisman	Male	Non-Hispanic Black	MSM	GBMSM	1	0	0	0	0	0	0	0	0	COVID19 era	None	0	0	0	0	#N/A	#N/A	405	0	7
225	25 and younger	Cisman	Male	Hispanic	MSM	GBMSM	1	0	0	0	0	0	0	0	0	COVID19 era	None	0	0	0	0	#N/A	#N/A	112	1	1
226	25-49	Transwoman	Male	Non-Hispanic Black	MSM	GBMSM	1	0	0	0	0	0	0	0	0	COVID19 era	None	0	0	0	0	#N/A	#N/A	#N/A	#N/A
227	25-49	Cisman	Male	Non-Hispanic Black	MSM	GBMSM	1	0	0	0	0	0	0	0	0	COVID19 era	None	0	0	0	0	#N/A	#N/A	233	0	1
228	25 and younger	Cisman	Male	Hispanic	MSM	GBMSM	1	0	0	0	0	0	0	0	0	COVID19 era	None	0	0	0	0	#N/A	#N/A	331	0	4
229	25-49	Cisman	Male	Non-Hispanic White	MSM	GBMSM	1	0	0	0	0	0	0	0	0	Pre-COVID19	None	0	0	0	0	#N/A	#N/A	550	0	0
23	50 and older	Ciswoman	Female	Hispanic	WSM	WSM	0	0	0	0	0	1	0	0	0	Pre-COVID19	One or more	1	0	0	1	#N/A	#N/A	478	0	0
230	25-49	Cisman	Male	Non-Hispanic Black	MSM	GBMSM	1	0	0	1	0	0	0	0	0	Pre-COVID19	None	0	0	0	0	#N/A	#N/A	684	0	0
231	25 and younger	Cisman	Male	Non-Hispanic Black	MSM	GBMSM	1	0	0	0	0	0	0	0	0	COVID19 era	None	0	0	0	0	#N/A	#N/A	465	0	17
232	50 and older	Ciswoman	Female	Non-Hispanic White	WSM	WSM	0	0	0	0	0	1	0	0	0	COVID19 era	None	0	0	0	0	#N/A	#N/A	517	0	0
233	50 and older	Cisman	Male	Non-Hispanic Black	MSW	MSW	0	0	0	0	0	1	0	0	0	COVID19 era	One or more	2	0	2	0	#N/A	#N/A	2	1	6
234	25-49	Cisman	Male	Hispanic	#N/A	#N/A	0	1	0	0	0	0	0	0	0	COVID19 era	None	0	0	0	0	#N/A	#N/A	#N/A	#N/A
235	25 and younger	Cisman	Male	Non-Hispanic White	MSM	GBMSM	1	0	0	0	0	0	0	0	0	COVID19 era	None	0	0	0	0	#N/A	#N/A	1063	0	1
236	25 and younger	Gender non-conforming	Male	Hispanic	MSM	GBMSM	1	0	0	0	0	0	0	0	0	COVID19 era	None	0	0	0	0	#N/A	#N/A	439	0	2
237	25 and younger	Cisman	Male	Hispanic	MSM	GBMSM	1	0	0	0	0	0	0	0	0	COVID19 era	None	0	0	0	0	#N/A	#N/A	554	0	57
238	25-49	Cisman	Male	Hispanic	MSM	GBMSM	1	0	0	0	0	0	0	0	0	COVID19 era	None	0	0	0	0	#N/A	#N/A	300	0	0
239	25 and younger	Cisman	Male	Non-Hispanic Black	#N/A	#N/A	0	0	0	0	0	0	1	0	0	COVID19 era	None	0	0	0	0	#N/A	#N/A	#N/A	#N/A
24	25-49	Ciswoman	Female	Non-Hispanic Black	WSM	WSM	0	0	0	0	0	1	0	0	0	Pre-COVID19	One or more	2	0	2	0	#N/A	#N/A	383	0	8
240	25 and younger	Cisman	Male	Hispanic	MSM	GBMSM	1	0	0	0	0	0	0	0	0	COVID19 era	None	0	0	0	0	#N/A	#N/A	370	0	7
241	25-49	Cisman	Male	Hispanic	MSM	GBMSM	1	0	0	0	0	0	0	0	0	COVID19 era	None	0	0	0	0	#N/A	#N/A	397	0	0
242	25-49	Cisman	Male	Non-Hispanic White	MSM	GBMSM	1	0	0	0	0	0	0	0	0	COVID19 era	None	0	0	0	0	#N/A	#N/A	418	0	0
243	25-49	Cisman	Male	Hispanic	MSM	GBMSM	1	0	0	0	0	0	0	0	0	COVID19 era	None	0	0	0	0	#N/A	#N/A	552	0	6
244	25-49	Cisman	Male	Hispanic	MSM	GBMSM	1	0	0	0	0	0	0	0	0	COVID19 era	None	0	0	0	0	#N/A	#N/A	5	1	0
245	25-49	Cisman	Male	Non-Hispanic White	MSM	GBMSM	1	0	0	0	0	0	0	0	0	COVID19 era	One or more	3	2	1	0	#N/A	#N/A	445	0	2
246	25-49	Cisman	Male	Hispanic	MSW	MSW	0	0	0	0	0	1	0	0	0	COVID19 era	One or more	4	4	0	0	#N/A	#N/A	0	1	14
247	25-49	Transwoman	Male	Non-Hispanic Black	MSM	GBMSM	1	0	1	0	0	0	0	0	0	COVID19 era	None	0	0	0	0	#N/A	#N/A	374	0	0
248	25-49	Cisman	Male	Hispanic	MSM	GBMSM	1	0	0	0	0	0	0	0	0	COVID19 era	None	0	0	0	0	#N/A	#N/A	503	0	0
249	50 and older	Cisman	Male	Non-Hispanic Black	MSW	MSW	0	0	0	0	0	1	0	0	0	COVID19 era	None	0	0	0	0	#N/A	#N/A	400	0	1
25	25-49	Cisman	Male	Hispanic	MSW	MSW	0	0	0	0	0	1	0	0	0	Pre-COVID19	None	0	0	0	0	#N/A	#N/A	448	0	0
250	25-49	Cisman	Male	Hispanic	MSM	GBMSM	1	0	0	0	0	0	0	0	0	COVID19 era	None	0	0	0	0	#N/A	#N/A	313	0	7
251	25-49	Cisman	Male	Non-Hispanic White	MSM	GBMSM	1	0	0	0	0	0	0	0	0	COVID19 era	One or more	1	1	0	0	#N/A	#N/A	25	1	2
252	25-49	Cisman	Male	Hispanic	MSM	GBMSM	1	0	0	0	0	0	0	0	0	COVID19 era	None	0	0	0	0	#N/A	#N/A	188	1	4
253	25 and younger	Ciswoman	Female	Hispanic	#N/A	#N/A	0	0	0	0	0	0	1	0	0	COVID19 era	None	0	0	0	0	#N/A	#N/A	553	0	0
254	25-49	Cisman	Male	Hispanic	MSM	GBMSM	1	0	0	0	0	0	0	0	0	COVID19 era	None	0	0	0	0	#N/A	#N/A	#N/A	#N/A
255	25 and younger	Ciswoman	Female	Hispanic	#N/A	#N/A	0	0	0	0	1	0	0	0	1	COVID19 era	One or more	1	0	1	0	#N/A	0	1441	0	4
256	25-49	Cisman	Male	Hispanic	MSM	GBMSM	1	0	0	0	0	0	0	0	0	COVID19 era	None	0	0	0	0	#N/A	#N/A	208	0	0
257	25-49	Cisman	Male	Unknown	MSM	GBMSM	1	0	0	0	0	0	0	0	0	COVID19 era	None	0	0	0	0	#N/A	#N/A	511	0	4
258	25-49	Cisman	Male	Non-Hispanic Black	MSM	GBMSM	1	0	0	0	0	0	0	0	0	COVID19 era	None	0	0	0	0	#N/A	#N/A	66	1	0
259	25-49	Cisman	Male	Hispanic	MSW	MSW	0	0	0	0	0	1	0	0	0	COVID19 era	None	0	0	0	0	#N/A	#N/A	8	1	0
26	25-49	Cisman	Male	Hispanic	MSM	GBMSM	1	0	0	0	0	0	0	0	0	COVID19 era	None	0	0	0	0	#N/A	#N/A	940	0	0
260	25 and younger	Cisman	Male	Hispanic	MSM	GBMSM	1	0	0	0	0	0	0	0	0	COVID19 era	None	0	0	0	0	#N/A	#N/A	503	0	1
27	50 and older	Cisman	Male	Non-Hispanic Black	MSW	MSW	0	0	0	0	0	1	0	0	0	Pre-COVID19	One or more	1	1	0	0	#N/A	#N/A	585	0	2
28	25-49	Cisman	Male	Hispanic	MSW	MSW	0	0	0	0	0	1	0	0	0	Pre-COVID19	None	0	0	0	0	#N/A	#N/A	#N/A	#N/A
29	25-49	Cisman	Male	Hispanic	MSM	GBMSM	1	0	0	0	0	0	0	0	0	Pre-COVID19	None	0	0	0	0	#N/A	#N/A	336	0	3
3	50 and older	Ciswoman	Female	Hispanic	WSM	WSM	0	0	0	0	0	1	0	0	0	Pre-COVID19	One or more	2	1	1	0	#N/A	#N/A	93	1	4
30	25-49	Cisman	Male	Hispanic	#N/A	#N/A	0	1	0	0	0	0	0	0	0	Pre-COVID19	One or more	9	9	0	0	#N/A	#N/A	715	0	0
31	25-49	Cisman	Male	Non-Hispanic Black	MSM	GBMSM	1	0	0	0	0	0	0	0	0	Pre-COVID19	None	0	0	0	0	#N/A	#N/A	835	0	2
32	50 and older	Ciswoman	Female	Hispanic	WSM	WSM	0	0	0	0	0	1	0	0	0	COVID19 era	One or more	1	1	0	0	#N/A	#N/A	414	0	0
33	25 and younger	Cisman	Male	Hispanic	MSM	GBMSM	1	0	0	0	0	0	0	0	0	Pre-COVID19	None	0	0	0	0	#N/A	#N/A	339	0	0
34	25-49	Cisman	Male	Hispanic	MSW	MSW	0	0	0	0	0	1	0	0	0	COVID19 era	None	0	0	0	0	#N/A	#N/A	1	1	0
35	50 and older	Cisman	Male	Hispanic	MSW	MSW	0	0	0	0	0	1	0	0	0	Pre-COVID19	One or more	2	0	2	0	#N/A	#N/A	290	0	1
36	25-49	Ciswoman	Female	Non-Hispanic Black	WSM	WSM	0	0	0	0	0	1	0	0	0	COVID19 era	None	0	0	0	0	#N/A	#N/A	32	1	0
37	50 and older	Ciswoman	Female	Hispanic	WSM	WSM	0	0	0	0	0	1	0	0	0	Pre-COVID19	One or more	3	1	2	0	#N/A	#N/A	544	0	2
38	25 and younger	Cisman	Male	Hispanic	MSM	GBMSM	1	0	0	0	0	0	0	0	0	Pre-COVID19	None	0	0	0	0	#N/A	#N/A	452	0	7
39	25-49	Cisman	Male	Hispanic	MSM	GBMSM	1	0	0	0	0	0	0	0	0	Pre-COVID19	One or more	1	1	0	0	#N/A	#N/A	299	0	14
4	25 and younger	Ciswoman	Female	Non-Hispanic Black	WSM	WSM	0	0	0	0	0	1	0	0	0	COVID19 era	One or more	1	1	0	0	#N/A	#N/A	#N/A	#N/A
40	25-49	Cisman	Male	Hispanic	MSM	GBMSM	1	0	0	1	0	0	0	0	0	Pre-COVID19	None	0	0	0	0	#N/A	#N/A	587	0	0
41	50 and older	Cisman	Male	Non-Hispanic Black	MSM	GBMSM	1	0	0	0	0	0	0	0	0	Pre-COVID19	None	0	0	0	0	#N/A	#N/A	210	0	2
42	25-49	Cisman	Male	Hispanic	MSW	MSW	0	1	0	0	0	1	0	0	0	COVID19 era	One or more	1	1	0	0	#N/A	#N/A	170	1	14
43	25-49	Ciswoman	Female	Hispanic	WSM	WSM	0	0	0	0	0	1	0	0	0	COVID19 era	One or more	2	0	1	1	#N/A	#N/A	498	0	11
44	25 and younger	Ciswoman	Female	Hispanic	WSM	WSM	0	0	0	0	0	1	0	0	0	Pre-COVID19	One or more	8	2	5	1	#N/A	#N/A	1070	0	49
45	25-49	Cisman	Male	Non-Hispanic Black	MSM	GBMSM	1	0	0	0	0	0	0	0	0	COVID19 era	None	0	0	0	0	#N/A	#N/A	482	0	6
46	25 and younger	Cisman	Male	Non-Hispanic White	MSM	GBMSM	1	0	0	0	0	0	0	0	0	Pre-COVID19	None	0	0	0	0	#N/A	#N/A	451	0	0
47	25-49	Ciswoman	Female	Hispanic	WSM	WSM	0	0	0	1	0	1	0	0	0	Pre-COVID19	One or more	5	0	5	0	#N/A	#N/A	497	0	0
48	25 and younger	Cisman	Male	Hispanic	MSW	MSW	0	0	0	0	0	1	0	0	0	COVID19 era	None	0	0	0	0	#N/A	#N/A	625	0	0
49	25 and younger	Cisman	Male	Hispanic	MSM	GBMSM	1	0	0	0	0	0	0	0	0	Pre-COVID19	One or more	1	1	0	0	#N/A	#N/A	549	0	1
5	25-49	Cisman	Male	Hispanic	MSM	GBMSM	1	0	0	0	0	0	0	0	0	COVID19 era	None	0	0	0	0	#N/A	#N/A	478	0	3
50	25-49	Cisman	Male	Hispanic	MSW	MSW	0	0	0	0	0	1	0	0	0	COVID19 era	One or more	7	7	0	0	#N/A	#N/A	307	0	4
51	25-49	Cisman	Male	Non-Hispanic White	MSW	MSW	0	0	0	1	0	1	0	0	0	COVID19 era	None	0	0	0	0	#N/A	#N/A	17	1	5
52	50 and older	Cisman	Male	Non-Hispanic Black	MSW	MSW	0	0	0	0	0	1	0	0	0	COVID19 era	None	0	0	0	0	#N/A	#N/A	682	0	0
53	50 and older	Cisman	Male	Non-Hispanic Black	MSW	MSW	0	0	0	0	0	1	0	0	0	COVID19 era	One or more	1	1	0	0	#N/A	#N/A	232	0	0
54	50 and older	Cisman	Male	Hispanic	MSW	MSW	0	0	0	0	0	1	0	0	0	Pre-COVID19	One or more	2	2	0	0	#N/A	#N/A	20	1	1
55	25-49	Ciswoman	Female	Non-Hispanic Black	WSM	WSM	0	0	0	0	0	1	0	0	0	Pre-COVID19	None	0	0	0	0	#N/A	#N/A	1154	0	6
56	25-49	Cisman	Male	Non-Hispanic Black	MSW	MSW	0	0	0	0	0	1	0	0	0	Pre-COVID19	None	0	0	0	0	#N/A	#N/A	8	1	1
57	50 and older	Cisman	Male	Non-Hispanic Black	MSW	MSW	0	0	0	0	0	1	0	0	0	Pre-COVID19	One or more	1	1	0	0	#N/A	#N/A	22	1	0
58	25-49	Ciswoman	Female	Non-Hispanic Black	WSM	WSM	0	0	0	0	0	1	0	0	0	Pre-COVID19	None	0	0	0	0	#N/A	#N/A	633	0	7
59	25-49	Cisman	Male	Hispanic	MSM	GBMSM	1	0	0	0	0	0	0	0	0	Pre-COVID19	One or more	6	6	0	0	#N/A	#N/A	663	0	5
6	25-49	Cisman	Male	Hispanic	MSM	GBMSM	1	0	0	1	0	0	0	0	0	COVID19 era	One or more	9	1	8	0	#N/A	#N/A	794	0	13
60	25-49	Cisman	Male	Hispanic	MSM	GBMSM	1	0	0	0	0	0	0	0	0	Pre-COVID19	None	0	0	0	0	#N/A	#N/A	835	0	4
61	25-49	Cisman	Male	Non-Hispanic Black	MSM	GBMSM	1	0	0	0	0	0	0	0	0	Pre-COVID19	None	0	0	0	0	#N/A	#N/A	537	0	1
62	25-49	Cisman	Male	Hispanic	MSM	GBMSM	1	0	0	0	0	0	0	0	0	Pre-COVID19	None	0	0	0	0	#N/A	#N/A	597	0	6
63	50 and older	Ciswoman	Female	Non-Hispanic Black	#N/A	#N/A	0	1	0	0	0	0	0	0	0	Pre-COVID19	One or more	2	2	0	0	#N/A	#N/A	932	0	0
64	25 and younger	Cisman	Male	Hispanic	MSW	MSW	0	0	0	0	0	1	0	0	0	COVID19 era	One or more	2	1	0	1	#N/A	#N/A	498	0	7
65	25-49	Cisman	Male	Hispanic	MSW	MSW	0	0	0	0	0	1	0	0	0	Pre-COVID19	None	0	0	0	0	#N/A	#N/A	12	1	1
66	50 and older	Cisman	Male	Hispanic	MSM	GBMSM	1	0	0	0	0	0	0	0	0	Pre-COVID19	One or more	1	0	1	0	#N/A	#N/A	58	1	0
67	50 and older	Ciswoman	Female	Hispanic	WSM	WSM	0	0	0	0	0	1	0	0	0	COVID19 era	None	0	0	0	0	#N/A	#N/A	968	0	0
68	25-49	Cisman	Male	Non-Hispanic Black	MSM	GBMSM	1	0	0	0	0	0	0	0	0	Pre-COVID19	None	0	0	0	0	#N/A	#N/A	261	0	6
69	25-49	Cisman	Male	Non-Hispanic Black	MSMW	GBMSM	1	0	0	0	0	1	0	0	0	Pre-COVID19	None	0	0	0	0	#N/A	#N/A	738	0	3
7	25-49	Ciswoman	Female	Hispanic	WSM	WSM	0	0	0	0	0	1	0	0	0	COVID19 era	None	0	0	0	0	#N/A	#N/A	#N/A	#N/A
70	25-49	Transwoman	Male	Hispanic	MSM	GBMSM	1	0	1	0	0	0	0	0	0	Pre-COVID19	None	0	0	0	0	#N/A	#N/A	#N/A	#N/A
71	25-49	Cisman	Male	Hispanic	MSW	MSW	0	0	0	0	0	1	0	0	0	Pre-COVID19	One or more	4	1	3	0	#N/A	0	1041	0	4
72	50 and older	Ciswoman	Female	Non-Hispanic Black	WSM	WSM	0	0	0	0	0	1	0	0	0	COVID19 era	One or more	4	2	2	0	#N/A	#N/A	120	1	4
73	25-49	Cisman	Male	Non-Hispanic White	#N/A	#N/A	0	0	0	0	1	0	0	0	0	COVID19 era	One or more	1	0	1	0	#N/A	#N/A	#N/A	#N/A
74	25 and younger	Cisman	Male	Hispanic	MSM	GBMSM	1	0	0	0	0	0	0	0	0	Pre-COVID19	None	0	0	0	0	#N/A	#N/A	111	1	5
75	50 and older	Cisman	Male	Non-Hispanic Black	MSW	MSW	0	0	0	0	0	1	0	0	0	Pre-COVID19	One or more	3	1	1	1	#N/A	#N/A	324	0	163
76	50 and older	Cisman	Male	Non-Hispanic Black	MSW	MSW	0	0	0	0	0	1	0	0	0	COVID19 era	One or more	5	1	3	1	#N/A	#N/A	25	1	1
77	25-49	Cisman	Male	Non-Hispanic Black	MSM	GBMSM	1	0	0	0	0	0	0	0	0	Pre-COVID19	None	0	0	0	0	#N/A	#N/A	653	0	7
78	25 and younger	Transwoman	Male	Non-Hispanic Black	MSM	GBMSM	1	0	0	0	0	0	0	0	0	COVID19 era	None	0	0	0	0	#N/A	#N/A	129	1	6
79	25-49	Cisman	Male	Hispanic	MSW	MSW	0	0	0	0	0	1	0	0	0	COVID19 era	One or more	2	1	1	0	#N/A	#N/A	4	1	2
8	25-49	Cisman	Male	Hispanic	MSW	MSW	0	0	0	0	0	1	0	0	0	Pre-COVID19	One or more	1	1	0	0	#N/A	#N/A	326	0	1
80	25-49	Cisman	Male	Non-Hispanic Black	MSM	GBMSM	1	0	0	0	0	0	0	0	0	Pre-COVID19	One or more	1	1	0	0	#N/A	#N/A	219	0	1
81	25-49	Cisman	Male	Non-Hispanic Black	MSM	GBMSM	1	0	0	0	0	0	0	0	0	COVID19 era	None	0	0	0	0	#N/A	#N/A	680	0	0
82	25-49	Cisman	Male	Hispanic	MSM	GBMSM	1	0	0	0	0	0	0	0	0	Pre-COVID19	None	0	0	0	0	#N/A	#N/A	504	0	0
83	25 and younger	Cisman	Male	Hispanic	MSMW	GBMSM	1	0	0	0	0	1	0	0	0	Pre-COVID19	One or more	1	0	1	0	#N/A	#N/A	784	0	12
84	25-49	Cisman	Male	Hispanic	MSM	GBMSM	1	0	0	0	0	0	0	0	0	Pre-COVID19	One or more	3	0	1	2	#N/A	#N/A	406	0	4
85	25-49	Cisman	Male	Non-Hispanic Black	MSM	GBMSM	1	0	0	0	0	0	0	0	0	Pre-COVID19	One or more	10	1	0	0	#N/A	#N/A	#N/A	#N/A
86	25 and younger	Cisman	Male	Hispanic	MSM	GBMSM	1	0	0	0	0	0	0	0	0	Pre-COVID19	One or more	1	0	1	0	#N/A	#N/A	539	0	27
87	25-49	Cisman	Male	Non-Hispanic Black	MSM	GBMSM	1	1	0	0	0	0	0	0	0	Pre-COVID19	None	0	0	0	0	#N/A	#N/A	117	1	0
88	25-49	Cisman	Male	Hispanic	MSM	GBMSM	1	0	0	0	0	0	0	0	0	COVID19 era	None	0	0	0	0	#N/A	#N/A	496	0	28
89	25 and younger	Cisman	Male	Non-Hispanic Black	MSW	MSW	0	0	0	0	0	1	0	0	0	COVID19 era	None	0	0	0	0	#N/A	#N/A	#N/A	#N/A
9	25-49	Ciswoman	Female	Non-Hispanic Black	WSM	WSM	0	0	0	0	0	1	0	0	0	Pre-COVID19	One or more	3	0	2	1	#N/A	#N/A	3	1	56
90	50 and older	Cisman	Male	Hispanic	MSM	GBMSM	1	0	0	0	0	0	0	0	0	COVID19 era	One or more	9	0	9	0	#N/A	#N/A	3	1	44
91	25-49	Cisman	Male	Non-Hispanic Black	MSM	GBMSM	1	0	0	0	0	0	0	0	0	COVID19 era	None	0	0	0	0	#N/A	#N/A	11	1	1
92	25 and younger	Cisman	Male	Non-Hispanic Black	MSM	GBMSM	1	0	0	1	0	0	0	0	0	Pre-COVID19	None	0	0	0	0	#N/A	#N/A	302	0	0
93	25-49	Cisman	Male	Hispanic	MSM	GBMSM	1	0	1	0	0	0	0	0	0	Pre-COVID19	One or more	1	1	0	0	#N/A	#N/A	493	0	0
94	25-49	Cisman	Male	Non-Hispanic Black	MSM	GBMSM	1	0	0	0	0	0	0	0	0	COVID19 era	None	0	0	0	0	#N/A	#N/A	#N/A	#N/A
95	25-49	Cisman	Male	Non-Hispanic Black	MSM	GBMSM	1	0	0	0	0	0	0	0	0	Pre-COVID19	None	0	0	0	0	#N/A	#N/A	645	0	0
96	25-49	Cisman	Male	Hispanic	MSM	GBMSM	1	0	0	0	0	0	0	0	0	Pre-COVID19	None	0	0	0	0	#N/A	#N/A	98	1	7
97	25 and younger	Ciswoman	Female	Non-Hispanic Black	WSM	WSM	0	0	0	0	0	1	0	1	0	Pre-COVID19	One or more	1	1	0	0	#N/A	#N/A	476	0	0
98	50 and older	Cisman	Male	Hispanic	MSM	GBMSM	1	0	0	0	0	0	0	0	0	Pre-COVID19	One or more	2	2	0	0	#N/A	#N/A	300	0	2
99	25-49	Cisman	Male	Non-Hispanic White	MSW	MSW	0	0	0	0	0	1	0	0	0	Pre-COVID19	One or more	2	0	2	0	#N/A	#N/A	9	1	0

## Sheet: Missed opportunities
Study ID #	setting	setting_detailed	outpatient type	prior HIV testing in EMR going back as far as 1/1/2010	HIV_testing_offerred_but_not_performed	sexual_history_taken	STI_testing_offered	STI_testing_performed	safe_sex_discussed	condoms_discussed	PrEP_discussed	PrEP_already+on_it	no_HIV_prevention_discussion	PEP	GCCT_GU	GCCT_rectal	GCCT_pharyngeal	RPR	trich
3	Outpatient	Outpatient, Subspecialty	Subspecialty	yes	0	0	0	0	0	0	0	0	1	0	0	0	0	0	0
9	Inpatient	Inpatient		yes	1	0	0	0	0	0	0	0	1	0	0	0	0	0	0
9	Outpatient	Outpatient, Subspecialty	Subspecialty	yes	0	0	0	0	0	0	0	0	1	0	0	0	0	0	0
9	Outpatient	Outpatient, Subspecialty	Subspecialty	yes	0	0	0	0	0	0	0	0	1	0	0	0	0	0	0
44	Inpatient	Inpatient		yes	0	0	0	0	0	0	0	0	1	0	0	0	0	0	0
44	Outpatient	Outpatient, OB/Gyn	OB/Gyn	yes	0	1	0	0	0	0	0	0	1	0	0	0	0	0	0
44	Outpatient	Outpatient, OB/Gyn	OB/Gyn	yes	0	1	0	0	0	0	0	0	1	0	0	0	0	0	0
44	Outpatient	Outpatient, OB/Gyn	OB/Gyn	yes	0	1	0	0	0	0	0	0	1	0	0	0	0	0	0
44	Outpatient	Outpatient, OB/Gyn	OB/Gyn	yes	0	1	0	0	0	0	0	0	1	0	0	0	0	0	0
44	Outpatient	Outpatient, OB/Gyn	OB/Gyn	yes	0	1	0	0	0	0	0	0	1	0	0	0	0	0	0
10	Outpatient	Outpatient, OB/Gyn	OB/Gyn	yes	0	1	0	0	0	0	0	0	1	0	0	0	0	0	0
10	Outpatient	Outpatient, Primary Care	Primary Care	yes	0	1	0	0	0	1	0	0	0	0	0	0	0	0	0
10	Outpatient	Outpatient, Primary Care	Primary Care	yes	0	1	0	0	0	1	0	0	0	0	0	0	0	0	0
10	Outpatient	Outpatient, Primary Care	Primary Care	yes	0	0	0	0	0	1	0	0	0	0	0	0	0	0	0
10	Outpatient	Outpatient, Primary Care	Primary Care	yes	0	0	0	0	0	1	0	0	0	0	0	0	0	0	0
10	Outpatient	Outpatient, Subspecialty	Subspecialty	yes	0	1	0	0	0	0	0	0	1	0	0	0	0	0	0
10	Outpatient	Outpatient, Subspecialty	Subspecialty	yes	0	1	0	0	0	0	0	0	1	0	0	0	0	0	0
10	Outpatient	Outpatient, Subspecialty	Subspecialty	yes	0	1	0	0	0	0	0	0	1	0	0	0	0	0	0
10	Outpatient	Outpatient, Subspecialty	Subspecialty	yes	1	0	0	0	0	0	0	0	1	0	0	0	0	0	0
10	Outpatient	Outpatient, Subspecialty	Subspecialty	yes	0	0	0	0	0	0	0	0	1	0	0	0	0	0	0
10	Outpatient	Outpatient, Subspecialty	Subspecialty	yes	0	0	0	0	0	0	0	0	1	0	0	0	0	0	0
84	Inpatient	Inpatient		yes	1	0	0	0	0	0	0	0	1	0	0	0	0	0	0
84	Inpatient	Inpatient		yes	1	0	0	0	0	0	0	0	1	0	0	0	0	0	0
84	Outpatient	Outpatient, Subspecialty	Subspecialty	yes	1	0	0	0	0	0	0	0	1	0	0	0	0	0	0
24	Outpatient	Outpatient, OB/Gyn	OB/Gyn	yes	1	1	0	0	0	0	0	0	1	0	0	0	0	0	0
24	Outpatient	Outpatient, Primary Care	Primary Care	yes	0	0	0	0	0	0	0	0	1	0	0	0	0	0	0
83	Outpatient	Outpatient, Primary Care	Primary Care	yes	0	0	0	0	0	0	0	0	1	0	0	0	0	0	0
101	Outpatient	Outpatient, Primary Care	Primary Care	yes	0	1	0	0	0	0	1	1	0	0	0	0	0	0	0
35	Outpatient	Outpatient, Subspecialty	Subspecialty	yes	0	0	0	0	0	0	0	0	1	0	0	0	0	0	0
6	Outpatient	Outpatient, Primary Care	Primary Care	yes	0	0	0	0	0	0	0	0	1	0	0	0	0	0	0
6	Outpatient	Outpatient, Primary Care	Primary Care	yes	0	0	0	0	0	0	0	0	1	0	0	0	0	0	0
6	Outpatient	Outpatient, Primary Care	Primary Care	yes	0	0	0	0	0	0	0	0	1	0	0	0	0	0	0
6	Outpatient	Outpatient, Primary Care	Primary Care	yes	0	0	0	0	0	0	0	0	1	0	0	0	0	0	0
6	Outpatient	Outpatient, Primary Care	Primary Care	yes	1	1	0	0	1	0	0	0	0	0	0	0	0	0	0
6	Outpatient	Outpatient, Primary Care	Primary Care	yes	0	1	0	0	1	1	1	0	0	0	0	0	0	0	0
6	Outpatient	Outpatient, Subspecialty	Subspecialty	yes	0	0	0	0	0	0	0	0	1	0	0	0	0	0	0
6	Outpatient	Outpatient, Subspecialty	Subspecialty	yes	0	0	0	0	0	0	0	0	1	0	0	0	0	0	0
43	Inpatient	Inpatient		yes	0	0	0	0	0	0	0	0	1	0	0	0	0	0	0
43	Outpatient	Outpatient, Primary Care	Primary Care	yes	0	1	0	0	0	0	0	0	1	0	0	0	0	0	0
16	Outpatient	Outpatient, Primary Care	Primary Care	yes	1	1	1	0	0	0	1	0	0	0	0	0	0	0	0
19	Outpatient	Outpatient, Primary Care	Primary Care	yes	0	1	1	0	1	0	0	1	0	0	0	0	0	0	0
105	Outpatient	Outpatient, Subspecialty	Subspecialty	yes	0	0	0	0	0	0	0	0	1	0	0	0	0	0	0
16	Outpatient	Outpatient, Primary Care	Primary Care	yes	1	1	1	1	0	0	1	0	0	0	1	0	0	0	0
16	Outpatient	Outpatient, Primary Care	Primary Care	yes	0	1	0	0	0	0	1	0	0	0	0	0	0	0	0
102	Outpatient	Outpatient, Subspecialty	Subspecialty	yes	0	0	0	0	0	0	0	0	1	0	0	0	0	0	0
102	Outpatient	Outpatient, Subspecialty	Subspecialty	yes	1	0	0	0	0	0	0	0	1	0	0	0	0	0	0
166	Outpatient	Outpatient, Subspecialty	Subspecialty	yes	0	0	0	0	0	0	0	1	0	0	0	0	0	0	0
166	Outpatient	Outpatient, Primary Care	Primary Care	yes	0	1	1	1	1	1	1	1	0	0	1	1	1	1	0
166	Outpatient	Outpatient, Subspecialty	Subspecialty	yes	0	0	0	0	0	0	0	1	0	0	0	0	0	0	0
166	Outpatient	Outpatient, Subspecialty	Subspecialty	yes	0	0	0	0	0	0	0	1	0	0	0	0	0	0	0
122	ED	ED		no	0	1	0	0	0	0	0	0	1	0	0	0	0	0	0
76	ED	ED		no	0	0	0	0	0	0	0	0	1	0	0	0	0	0	0
50	ED	ED		no	0	0	0	0	0	0	0	0	1	0	0	0	0	0	0
50	ED	ED		no	0	0	0	0	0	0	0	0	1	0	0	0	0	0	0
50	ED	ED		no	0	0	0	0	0	0	0	0	1	0	0	0	0	0	0
50	ED	ED		no	0	0	0	0	0	0	0	0	1	0	0	0	0	0	0
50	ED	ED		no	0	0	0	0	0	0	0	0	1	0	0	0	0	0	0
50	ED	ED		no	0	0	0	0	0	0	0	0	1	0	0	0	0	0	0
102	ED	ED		no	0	0	0	0	0	0	0	0	1	0	0	0	0	0	0
79	ED	ED		no	0	1	1	1	0	0	0	0	1	0	1	0	0	0	0
177	ED	ED		no	0	1	0	0	0	0	0	0	1	0	0	0	0	0	0
2	ED	ED		no	0	0	0	0	0	0	0	0	1	0	0	0	0	0	0
15	ED	ED		no	0	0	0	0	0	0	0	0	1	0	0	0	0	0	0
27	ED	ED		no	0	0	0	0	0	0	0	0	1	0	0	0	0	0	0
32	ED	ED		no	0	0	0	0	0	0	0	0	1	0	0	0	0	0	0
53	ED	ED		no	0	0	0	0	0	0	0	0	1	0	0	0	0	0	0
100	ED	ED		no	0	0	0	0	0	0	0	0	1	0	0	0	0	0	0
116	ED	ED		no	0	0	0	0	0	0	0	0	1	0	0	0	0	0	0
180	ED	ED		no	0	0	0	0	0	0	0	0	1	0	0	0	0	0	0
211	ED	ED		no	0	0	0	0	0	0	0	0	1	0	0	0	0	0	0
251	ED	ED		no	0	0	0	0	0	0	0	0	1	0	0	0	0	0	0
11	ED	ED		no	0	0	0	0	0	0	0	0	1	0	0	0	0	0	0
63	ED	ED		no	0	0	0	0	0	0	0	0	1	0	0	0	0	0	0
103	ED	ED		no	0	0	0	0	0	0	0	0	1	0	0	0	0	0	0
120	ED	ED		no	0	0	0	0	0	0	0	0	1	0	0	0	0	0	0
130	ED	ED		no	0	0	0	0	0	0	0	0	1	0	0	0	0	0	0
206	ED	ED		no	0	0	0	0	0	0	0	0	1	0	0	0	0	0	0
124	ED	ED		no	0	0	0	0	0	0	0	0	1	0	0	0	0	0	0
172	ED	ED		no	0	0	0	0	0	0	0	0	1	0	0	0	0	0	0
245	ED	ED		no	0	0	0	0	0	0	0	0	1	0	0	0	0	0	0
246	ED	ED		no	0	0	0	0	0	0	0	0	1	0	0	0	0	0	0
71	ED	ED		no	0	0	0	0	0	0	0	0	1	0	0	0	0	0	0
85	ED	ED		no	0	0	0	0	0	0	0	0	1	0	0	0	0	0	0
11	ED	ED		no	0	0	0	0	0	0	0	0	1	0	0	0	0	0	0
63	ED	ED		no	0	0	0	0	0	0	0	0	1	0	0	0	0	0	0
64	ED	ED		no	1	0	0	0	0	0	0	0	1	0	0	0	0	0	0
103	ED	ED		no	0	0	0	0	0	0	0	0	1	0	0	0	0	0	0
120	ED	ED		no	0	0	0	0	0	0	0	0	1	0	0	0	0	0	0
206	ED	ED		no	0	0	0	0	0	0	0	0	1	0	0	0	0	0	0
172	ED	ED		no	0	0	0	0	0	0	0	0	1	0	0	0	0	0	0
245	ED	ED		no	0	0	0	0	0	0	0	0	1	0	0	0	0	0	0
246	ED	ED		no	0	0	0	0	0	0	0	0	1	0	0	0	0	0	0
1	ED	ED		no	0	0	0	0	0	0	0	0	1	0	0	0	0	0	0
85	ED	ED		no	0	0	0	0	0	0	0	0	1	0	0	0	0	0	0
134	ED	ED		no	0	0	0	0	0	0	0	0	1	0	0	0	0	0	0
72	ED	ED		no	0	0	0	0	0	0	0	0	1	0	0	0	0	0	0
172	ED	ED		no	0	0	0	0	0	0	0	0	1	0	0	0	0	0	0
246	ED	ED		no	0	0	0	0	0	0	0	0	1	0	0	0	0	0	0
1	ED	ED		no	0	0	0	0	0	0	0	0	1	0	0	0	0	0	0
85	ED	ED		no	0	0	0	0	0	0	0	0	1	0	0	0	0	0	0
72	ED	ED		no	0	0	0	0	0	0	0	0	1	0	0	0	0	0	0
246	ED	ED		no	0	0	0	0	0	0	0	0	1	0	0	0	0	0	0
1	ED	ED		no	0	0	0	0	0	0	0	0	1	0	0	0	0	0	0
85	ED	ED		no	0	0	0	0	0	0	0	0	1	0	0	0	0	0	0
85	ED	ED		no	0	0	0	0	0	0	0	0	1	0	0	0	0	0	0
85	ED	ED		no	0	0	0	0	0	0	0	0	1	0	0	0	0	0	0
85	ED	ED		no	0	0	0	0	0	0	0	0	1	0	0	0	0	0	0
85	ED	ED		no	0	0	0	0	0	0	0	0	1	0	0	0	0	0	0
85	ED	ED		no	0	0	0	0	0	0	0	0	1	0	0	0	0	0	0
85	ED	ED		no	0	0	0	0	0	0	0	0	1	0	0	0	0	0	0
85	ED	ED		no	0	0	0	0	0	0	0	0	1	0	0	0	0	0	0
85	ED	ED		no	0	0	0	0	0	0	0	0	1	0	0	0	0	0	0
98	ED	ED		no	1	0	0	0	0	0	0	0	1	0	0	0	0	0	0
20	ED	ED		no	1	0	0	0	0	0	0	0	1	0	0	0	0	0	0
57	ED	ED		no	1	0	0	0	0	0	0	0	1	0	0	0	0	0	0
97	ED	ED		no	1	0	0	0	0	0	0	0	1	0	0	0	0	0	0
140	ED	ED		no	1	0	0	0	0	0	0	0	1	0	0	0	0	0	0
54	ED	ED		no	1	0	0	0	0	0	0	0	1	0	0	0	0	0	0
98	ED	ED		no	1	0	0	0	0	0	0	0	1	0	0	0	0	0	0
181	ED	ED		no	1	0	0	0	0	0	0	0	1	0	0	0	0	0	0
1	ED	ED		no	1	0	0	0	0	0	0	0	1	0	0	0	0	0	0
162	ED	ED		no	1	0	0	0	0	0	0	0	1	0	0	0	0	0	0
54	ED	ED		no	1	0	0	0	0	0	0	0	1	0	0	0	0	0	0
181	ED	ED		no	1	0	0	0	0	0	0	0	1	0	0	0	0	0	0
124	ED	ED		no	1	0	0	0	0	0	0	0	1	0	0	0	0	0	0
75	ED	ED		no	1	0	0	0	0	0	0	0	1	0	0	0	0	0	0
37	ED	ED		no	1	0	0	0	0	0	0	0	1	0	0	0	0	0	0
124	ED	ED		no	1	0	0	0	0	0	0	0	1	0	0	0	0	0	0
130	ED	ED		no	1	0	0	0	0	0	0	0	1	0	0	0	0	0	0
162	ED	ED		no	1	0	0	0	0	0	0	0	1	0	0	0	0	0	0
50	ED	ED		no	0	1	0	0	1	0	0	0	0	0	0	0	0	0	0
109	Inpatient	Inpatient		no	0	0	0	0	0	0	0	0	1	0	0	0	0	0	0
76	Inpatient	Inpatient		no	0	0	0	0	0	0	0	0	1	0	0	0	0	0	0
23	Inpatient	Inpatient		no	0	0	0	0	0	0	0	0	1	0	0	0	0	0	0
64	Inpatient	Inpatient		no	0	0	0	0	0	0	0	0	1	0	0	0	0	0	0
109	Inpatient	Inpatient		no	0	0	0	0	0	0	0	0	1	0	0	0	0	0	0
75	Inpatient	Inpatient		no	0	0	0	0	0	0	0	0	1	0	0	0	0	0	0
153	Inpatient	Inpatient		no	0	0	0	0	0	0	0	0	1	0	0	0	0	0	0
153	Inpatient	Inpatient		no	0	0	0	0	0	0	0	0	1	0	0	0	0	0	0
47	Outpatient	Outpatient, OB/Gyn	OB/Gyn	no	0	1	1	0	0	0	0	0	1	0	0	0	0	0	0
72	Outpatient	Outpatient, OB/Gyn	OB/Gyn	no	1	1	1	0	0	0	0	0	1	0	0	0	0	0	0
147	Outpatient	Outpatient, OB/Gyn	OB/Gyn	no	0	0	0	0	0	0	0	0	1	0	0	0	0	0	0
215	Outpatient	Outpatient, OB/Gyn	OB/Gyn	no	0	0	0	0	0	0	0	0	1	0	0	0	0	0	0
215	Outpatient	Outpatient, OB/Gyn	OB/Gyn	no	1	0	1	0	0	0	0	0	1	0	0	0	0	0	0
255	Outpatient	Outpatient, OB/Gyn	OB/Gyn	no	1	1	1	0	0	1	0	0	0	0	0	0	0	0	0
47	Outpatient	Outpatient, Primary Care	Primary Care	no	0	0	1	1	0	0	0	0	1	0	1	0	0	0	0
104	Outpatient	Outpatient, Primary Care	Primary Care	no	0	0	0	0	0	0	0	0	1	0	0	0	0	0	0
104	Outpatient	Outpatient, Primary Care	Primary Care	no	0	0	0	0	0	0	0	0	1	0	0	0	0	0	0
104	Outpatient	Outpatient, Primary Care	Primary Care	no	0	0	0	0	0	0	0	0	1	0	0	0	0	0	0
104	Outpatient	Outpatient, Primary Care	Primary Care	no	0	0	0	0	0	0	0	0	1	0	0	0	0	0	0
104	Outpatient	Outpatient, Primary Care	Primary Care	no	0	0	0	0	0	0	0	0	1	0	0	0	0	0	0
104	Outpatient	Outpatient, Primary Care	Primary Care	no	0	0	0	0	0	0	0	0	1	0	0	0	0	0	0
73	Outpatient	Outpatient, Primary Care	Primary Care	no	0	0	0	0	0	0	0	0	1	0	0	0	0	0	0
215	Outpatient	Outpatient, Primary Care	Primary Care	no	0	0	0	0	0	0	0	0	1	0	0	0	0	0	0
215	Outpatient	Outpatient, Primary Care	Primary Care	no	0	0	0	0	0	0	0	0	1	0	0	0	0	0	0
215	Outpatient	Outpatient, Primary Care	Primary Care	no	0	0	0	0	0	0	0	0	1	0	0	0	0	0	0
104	Outpatient	Outpatient, Primary Care	Primary Care	no	1	0	0	0	0	0	0	0	1	0	0	0	0	0	0
245	Outpatient	Outpatient, Primary Care	Primary Care	no	0	0	0	0	0	0	0	0	1	0	0	0	0	0	0
233	Outpatient	Outpatient, Primary Care	Primary Care	no	0	0	0	0	0	0	0	0	1	0	0	0	0	0	0
233	Outpatient	Outpatient, Primary Care	Primary Care	no	0	0	0	0	0	0	0	0	1	0	0	0	0	0	0
71	Outpatient	Outpatient, Primary Care	Primary Care	no	1	1	0	0	0	0	0	0	1	0	0	0	0	0	0
71	Outpatient	Outpatient, Primary Care	Primary Care	no	1	1	0	0	0	0	0	0	1	0	0	0	0	0	0
71	Outpatient	Outpatient, Primary Care	Primary Care	no	1	1	1	1	0	0	0	0	1	0	1	0	0	1	0
47	Outpatient	Outpatient, Subspecialty	Subspecialty	no	0	1	0	0	0	0	0	0	1	0	0	0	0	0	0
76	Outpatient	Outpatient, Subspecialty	Subspecialty	no	0	0	0	0	0	0	0	0	1	0	0	0	0	0	0
76	Outpatient	Outpatient, Subspecialty	Subspecialty	no	0	0	0	0	0	0	0	0	1	0	0	0	0	0	0
79	Outpatient	Outpatient, Subspecialty	Subspecialty	no	0	1	0	0	0	0	0	0	1	0	0	0	0	0	0
37	Outpatient	Outpatient, Subspecialty	Subspecialty	no	1	0	0	0	0	0	0	0	1	0	0	0	0	0	0
153	Outpatient	Outpatient, Subspecialty	Subspecialty	no	0	0	0	0	0	0	0	0	1	0	0	0	0	0	0
76	Outpatient	Outpatient, Subspecialty	Subspecialty	no	1	0	0	0	0	0	0	0	1	0	0	0	0	0	0
35	Outpatient	Outpatient, Subspecialty	Subspecialty	no	0	0	0	0	0	0	0	0	1	0	0	0	0	0	0
86	Outpatient	Outpatient, Subspecialty	Subspecialty	no	0	0	0	0	0	0	0	0	1	0	0	0	0	0	0
144	Outpatient	Outpatient, Subspecialty	Subspecialty	no	0	0	0	0	0	0	0	0	1	0	0	0	0	0	0
162	Outpatient	Outpatient, Subspecialty	Subspecialty	no	0	0	0	0	0	0	0	0	1	0	0	0	0	0	0
162	Outpatient	Outpatient, Subspecialty	Subspecialty	no	0	0	0	0	0	0	0	0	1	0	0	0	0	0	0
144	Outpatient	Outpatient, Subspecialty	Subspecialty	no	0	0	0	0	0	0	0	0	1	0	0	0	0	0	0
75	Outpatient	Outpatient, Subspecialty	Subspecialty	no	0	0	0	0	0	0	0	0	1	0	0	0	0	0	0
134	Outpatient	Outpatient, Subspecialty	Subspecialty	no	0	0	0	0	0	0	0	0	1	0	0	0	0	0	0
90	Outpatient	Outpatient, Subspecialty	Subspecialty	no	0	0	0	0	0	0	0	0	1	0	0	0	0	0	0
99	Outpatient	Outpatient, Subspecialty	Subspecialty	no	1	0	0	0	0	0	0	0	1	0	0	0	0	0	0
99	Outpatient	Outpatient, Subspecialty	Subspecialty	no	0	0	0	0	0	0	0	0	1	0	0	0	0	0	0
90	Outpatient	Outpatient, Subspecialty	Subspecialty	no	0	0	0	0	0	0	0	0	1	0	0	0	0	0	0
90	Outpatient	Outpatient, Subspecialty	Subspecialty	no	0	0	0	0	0	0	0	0	1	0	0	0	0	0	0
90	Outpatient	Outpatient, Subspecialty	Subspecialty	no	0	0	0	0	0	0	0	0	1	0	0	0	0	0	0
90	Outpatient	Outpatient, Subspecialty	Subspecialty	no	0	0	0	0	0	0	0	0	1	0	0	0	0	0	0
90	Outpatient	Outpatient, Subspecialty	Subspecialty	no	0	0	0	0	0	0	0	0	1	0	0	0	0	0	0
90	Outpatient	Outpatient, Subspecialty	Subspecialty	no	0	0	0	0	0	0	0	0	1	0	0	0	0	0	0
37	Outpatient	Outpatient, Subspecialty	Subspecialty	no	0	0	0	0	0	0	0	0	1	0	0	0	0	0	0
13	Outpatient	Outpatient, Subspecialty	Subspecialty	no	0	0	0	0	0	0	0	0	1	0	0	0	0	0	0
139	Outpatient	Outpatient, Subspecialty	Subspecialty	no	0	0	0	0	0	0	0	0	1	0	0	0	0	0	0
102	Outpatient	Outpatient, Subspecialty	Subspecialty	no	0	0	0	0	0	0	0	0	1	0	0	0	0	0	0
102	Outpatient	Outpatient, Subspecialty	Subspecialty	no	0	0	0	0	0	0	0	0	1	0	0	0	0	0	0
47	Outpatient	Outpatient, Subspecialty	Subspecialty	no	0	0	0	0	0	0	0	0	1	0	0	0	0	0	0
215	Outpatient	Outpatient, Subspecialty	Subspecialty	no	0	0	0	0	0	0	0	0	1	0	0	0	0	0	0
66	Outpatient	Outpatient, Subspecialty	Subspecialty	no	0	0	0	0	0	0	0	0	1	0	0	0	0	0	0
72	Outpatient	Outpatient, Subspecialty	Subspecialty	no	0	0	0	0	0	0	0	0	1	0	0	0	0	0	0
90	Outpatient	Outpatient, Subspecialty	Subspecialty	no	0	0	0	0	0	0	0	0	1	0	0	0	0	0	0
90	Outpatient	Outpatient, Subspecialty	Subspecialty	no	0	0	0	0	0	0	0	0	1	0	0	0	0	0	0
104	Outpatient	Outpatient, Subspecialty	Subspecialty	no	1	0	0	0	0	0	0	0	1	0	0	0	0	0	0
47	Outpatient	Outpatient, Subspecialty	Subspecialty	no	1	1	1	1	0	0	0	0	1	0	1	0	0	0	0
142	Outpatient	Outpatient, Subspecialty	Subspecialty	no	1	1	0	0	0	0	0	0	1	0	0	0	0	0	0
144	Outpatient	Outpatient, Subspecialty	Subspecialty	no	1	0	0	0	0	0	0	0	1	0	0	0	0	0	0
205	Outpatient	Outpatient, Subspecialty	Subspecialty	no	0	1	0	0	1	0	0	0	0	0	0	0	0	0	0
4	ED	ED		yes	0	0	0	0	0	0	0	0	1	0	0	0	0	0	0
3	ED	ED		yes	1	0	0	0	0	0	0	0	1	0	0	0	0	0	0
30	ED	ED		yes	0	1	1	1	0	0	0	0	1	0	1	0	0	0	0
30	ED	ED		yes	0	0	0	0	0	0	0	0	1	0	0	0	0	0	0
30	ED	ED		yes	0	0	0	0	0	0	0	0	1	0	0	0	0	0	0
30	ED	ED		yes	0	0	0	0	0	0	0	0	1	0	0	0	0	0	0
30	ED	ED		yes	0	0	0	0	0	0	0	0	1	0	0	0	0	0	0
30	ED	ED		yes	1	0	0	0	0	0	0	0	1	0	0	0	0	0	0
30	ED	ED		yes	1	0	0	0	0	0	0	0	1	0	0	0	0	0	0
30	ED	ED		yes	1	0	0	0	0	0	0	0	1	0	0	0	0	0	0
30	ED	ED		yes	1	0	0	0	0	0	0	0	1	0	0	0	0	0	0
44	ED	ED		yes	0	0	0	0	0	0	0	0	1	0	0	0	0	0	0
44	ED	ED		yes	0	0	0	0	0	0	0	0	1	0	0	0	0	0	0
80	ED	ED		yes	0	0	0	0	0	0	0	0	1	0	1	1	1	1	0
8	ED	ED		yes	1	0	0	0	0	0	0	0	1	0	0	0	0	0	0
39	ED	ED		yes	1	0	0	0	0	0	0	0	1	0	0	0	0	0	0
108	ED	ED		yes	0	0	0	0	0	0	0	0	1	0	0	0	0	0	0
22	ED	ED		yes	0	0	0	0	0	0	0	0	1	0	0	0	0	0	0
59	ED	ED		yes	0	0	0	0	0	0	0	0	1	0	0	0	0	0	0
59	ED	ED		yes	0	0	0	0	0	0	0	0	1	0	0	0	0	0	0
59	ED	ED		yes	0	0	0	0	0	0	0	0	1	0	0	0	0	0	0
59	ED	ED		yes	1	0	0	0	0	0	0	0	1	0	0	0	0	0	0
59	ED	ED		yes	1	0	0	0	0	0	0	0	1	0	0	0	0	0	0
59	ED	ED		yes	1	0	0	0	0	0	0	0	1	0	0	0	0	0	0
18	ED	ED		yes	0	0	0	0	0	0	0	0	1	0	0	0	0	0	0
42	ED	ED		yes	0	0	0	0	0	0	0	0	1	0	0	0	0	0	0
93	ED	ED		yes	0	0	0	0	0	0	0	0	1	0	0	0	0	0	0
6	ED	ED		yes	0	0	0	0	0	0	0	0	1	0	0	0	0	0	0
49	ED	ED		yes	1	0	0	0	0	0	0	0	1	0	0	0	0	0	0
185	ED	ED		yes	0	0	0	0	0	0	0	0	1	0	0	0	0	0	0
185	ED	ED		yes	0	0	0	0	0	0	0	0	1	0	0	0	0	0	0
105	ED	ED		yes	0	0	0	0	0	0	0	0	1	0	0	0	0	0	0
105	ED	ED		yes	0	0	0	0	0	0	0	0	1	0	0	0	0	0	0
21	ED	ED		yes	0	0	0	0	0	0	0	0	1	0	0	0	0	0	0
175	ED	ED		yes	0	0	0	0	0	0	0	0	1	0	0	0	0	0	0
